# Supplementary material for: Phase information is conserved in sparse, synchronous population-rate-codes via phase-to-rate recoding
Source: Nat Commun. 2023 Sep 30;14:6106. doi: 10.1038/s41467-023-41803-8 (PMC10543394; doi:10.1038/s41467-023-41803-8)
Supplement: Supplementary file 4 — Source Data [file 41467_2023_41803_MOESM4_ESM.xlsx]

## Sheet: Fig1
	panel k	panel l
	rate	phase
	0.129861	0.0493303
	0.13052	0.0584102
	0.120902	0.0550717
	0.122812	0.0332957
	0.110314	0.0436994
	0.11868	0.044624
	0.105234	0.0408728
	0.125178	0.0607443
	0.122491	0.0449745
	0.09178	0.0559027

## Sheet: Fig2c
	rate
	grid			granule
				full	no ff	no fb	disinh.	full	no ff	no fb	disinh.
	non-shuffled	shuffled		non-shuffled	non-shuffled	non-shuffled	non-shuffled	shuffled	shuffled	shuffled	shuffled
	9.09891	9.09891		0.245489	0.422568	0.768511	1.4779	0.258973	0.453931	0.81756	1.59558
	8.39379	8.39379		0.219967	0.368156	0.655253	1.20749	0.238493	0.408939	0.714005	1.33901
	9.08509	9.08509		0.247735	0.422569	0.768954	1.44614	0.264823	0.459245	0.820025	1.57158
	9.17107	9.17107		0.259368	0.446483	0.778382	1.46003	0.261105	0.459522	0.822409	1.56983
	8.72752	8.72752		0.235892	0.404557	0.700665	1.32013	0.249985	0.433835	0.757412	1.44736
	8.88387	8.88387		0.245997	0.422171	0.728888	1.37315	0.253851	0.444786	0.776659	1.49236
	9.06938	9.06938		0.254085	0.432835	0.76368	1.44163	0.263523	0.458063	0.810258	1.56151
	8.578	8.578		0.221452	0.374716	0.696024	1.30845	0.243026	0.421996	0.746179	1.42946
	8.83116	8.83116		0.237603	0.410938	0.705894	1.35498	0.24802	0.440482	0.757838	1.47219
	8.9071	8.9071		0.239739	0.410891	0.732768	1.40284	0.256163	0.449428	0.789526	1.53639

## Sheet: Fig2e,f
	panel e	panel f
	rate	phase
	0.149347	0.004997
	0.14021	0.002607
	0.135214	0.001459
	0.144744	0.003565
	0.140855	0.000653
	0.136763	0.000385
	0.138033	0.004303
	0.138928	0.002971
	0.143671	0.001385
	0.105982	4.03e-05

## Sheet: Fig2g
	deltaR
	granule
	full	no ff	no fb	disinh.	full	no ff	no fb	disinh.
	non-shuffled	non-shuffled	non-shuffled	non-shuffled	shuffled	shuffled	shuffled	shuffled
	0.129862	0.116022	0.097987	0.081354	0.149347	0.137399	0.109814	0.092396
	0.13052	0.114199	0.09264	0.066569	0.14021	0.124962	0.091299	0.064196
	0.120902	0.099906	0.083976	0.051996	0.135214	0.12258	0.087783	0.053444
	0.122812	0.109515	0.071558	0.039114	0.144744	0.131103	0.076881	0.043335
	0.110314	0.097577	0.075782	0.038504	0.140855	0.123102	0.083395	0.036213
	0.11868	0.096774	0.074934	0.044385	0.136763	0.129831	0.077119	0.040924
	0.105234	0.093991	0.075644	0.04129	0.138033	0.124471	0.086723	0.056714
	0.125178	0.10802	0.095382	0.080927	0.138928	0.125867	0.096456	0.083244
	0.122491	0.109352	0.090052	0.068301	0.143671	0.13296	0.097894	0.073334
	0.09178	0.07583	0.05975	0.033142	0.105982	0.094584	0.058658	0.03398

## Sheet: Fig2h
	info
	grid			granule
				full	no ff	no fb	disinh.	full	no ff	no fb	disinh.
	non-shuffled	shuffled		non-shuffled	non-shuffled	non-shuffled	non-shuffled	shuffled	shuffled	shuffled	shuffled
	0.316876	0.315947		0.926842	0.927698	0.709577	0.600883	0.724658	0.690183	0.613558	0.517331
	0.347134	0.344487		1.02947	0.990155	0.776996	0.713009	0.807025	0.717813	0.690556	0.618239
	0.316211	0.313956		0.982432	0.932838	0.715645	0.636356	0.7397	0.707491	0.632127	0.552915
	0.310806	0.308948		0.962457	0.929044	0.750133	0.690334	0.751016	0.661535	0.665174	0.610161
	0.31503	0.313765		0.984509	0.92234	0.734914	0.683587	0.74375	0.692929	0.659477	0.600628
	0.322732	0.32216		0.940233	0.936584	0.722313	0.645781	0.751173	0.689164	0.639434	0.56767
	0.298452	0.298151		0.983461	0.924113	0.721327	0.638704	0.736805	0.668751	0.640552	0.544833
	0.303397	0.2994		0.959048	0.913196	0.699555	0.592364	0.739607	0.684568	0.624421	0.507491
	0.34376	0.343623		0.94003	0.926483	0.725366	0.647731	0.768849	0.727053	0.657671	0.578008
	0.295116	0.294427		0.950864	0.911179	0.678599	0.585672	0.728401	0.652578	0.602397	0.507659

## Sheet: Fig2i
	Info, rate-controlled			Note: GC-rates were controlled by resimulating grid seeds with lower perforant path input strength and then selecting only grid seeds where GC rates were between 0.2&0.3. This leads to slight variations in n-number.
	granule
	full	no ff	no fb	disinh.	full	no ff	no fb	disinh.
	non-shuffled	non-shuffled	non-shuffled	non-shuffled	shuffled	shuffled	shuffled	shuffled
	0.926842	0.942611	0.885994	0.928352	0.724658	0.750665	0.751577	0.803577
	1.02947	1.03377	0.884023	0.911531	0.807025	0.838922	0.775861	0.778833
	0.982432	0.953361	0.933023	0.928159	0.7397	0.782089	0.841891	0.817766
	0.962457	0.982564	0.958411	0.993442	0.751016	0.791239	0.817868	0.878123
	0.984509	0.986555	0.887766	1.03043	0.74375	0.778293	0.80649	0.884215
	0.940233	0.956035	0.906218	0.931699	0.751173	0.797555	0.798259	0.82581
	0.983461	0.95764	0.914954	0.969294	0.736805	0.764855	0.845633	0.821565
	0.959048	0.959227	0.89212	0.971179	0.739607	0.777169	0.801447	0.826164
	0.94003	0.950385		0.935871	0.768849	0.802103		0.811647
	0.950864	0.940649		0.87314	0.728401	0.783758		0.762094
		0.953143				0.75581

## Sheet: Fig2j
	full	noFF	noFB	disinh
	1.279	1.2557	1.17885	1.15527
	1.27563	1.23226	1.13941	1.17038
	1.32815	1.21899	1.10825	1.13499
	1.28154	1.24181	1.17184	1.13132
	1.32371	1.26759	1.10078	1.16536
	1.25168	1.19871	1.13524	1.12822
	1.33476	1.25205	1.08198	1.17981
	1.2967	1.23426	1.11314	1.17553
	1.22265	1.18487		1.15305
	1.30541	1.20018		1.14571
		1.26109

## Sheet: Fig3c
	grid rate	grid phase
	1	1.86976
	1	2.06163
	1	1.92247
	1	2.03856
	1	1.97899
	1	1.8159
	1	1.86052
	1	2.06667
	1	1.92932
	1	1.9547

## Sheet: Fig3h
	full granule	no-feedforward granule	no-feedback granule	disinhibited granule
	1.18539	1.17249	1.02603	1.00264
	1.11995	1.14464	1.01719	0.988889
	1.13495	1.12095	1.02714	1.01658
	1.21207	1.21847	1.04017	1.01852
	1.15814	1.21062	1.05147	1.025
	1.20165	1.19671	1.02574	1.01013
	1.15792	1.17085	1.0178	0.989011
	1.19669	1.15243	1.05496	1.0177
	1.16821	1.20033	1.02253	1.016
	1.17144	1.15519	1.0539	1.03133

## Sheet: Fig3i
	full granule	no-feedforward granule	no-feedback granule	disinhibited granule
	1.21417	1.18021	1.3697	1.37231
	1.14538	1.15805	1.33946	1.34606
	1.15812	1.13699	1.38295	1.36842
	1.25	1.21009	1.37027	1.3925
	1.21787	1.2393	1.40492	1.45385
	1.24614	1.1912	1.36515	1.38785
	1.21465	1.19828	1.40736	1.39744
	1.2339	1.16806	1.46061	1.39231
	1.20778	1.21802	1.38636	1.39348
	1.21144	1.17404	1.40576	1.41266

[truncated: 24 more sheets: Fig3j, Fig3k, Fig4c, Fig6b, Fig6c, Fig6f, Fig6h, Fig6j, Fig6l, FigS5b, FigS5c, FigS5d, FigS6c, FigS6d, FigS6e, FigS7c, FigS7d, FigS8b, FigS8c, FigS11a …]
